# Supplementary material for: Noninvasive Evaluation of Intraventricular Flow Dynamics by the HyperDoppler Technique: First Application to Normal Subjects, Athletes, and Patients with Heart Failure
Source: J Clin Med. 2022 Apr 15;11(8):2216. doi: 10.3390/jcm11082216 (PMC9026209; doi:10.3390/jcm11082216)
Supplement: Supplementary file 1 [file jcm-11-02216-s001.zip]

Archive with 1 entries (1 files):
- jcm-1653338-supplementary.pdf
